# Supplementary material for: Deriving Accurate Nocturnal Heart Rate, rMSSD and Frequency HRV from the Oura Ring
Source: Sensors (Basel). 2024 Nov 23;24(23):7475. doi: 10.3390/s24237475 (PMC11644394; doi:10.3390/s24237475)
Supplement: Supplementary file 1 [file sensors-24-07475-s001.zip]

Archive with 1 entries (1 files):
- sensors-3248262-supplementary.pdf
